# Supplementary material for: Assessment of resectability of pancreatic cancer using novel immersive high-performance virtual reality rendering of abdominal computed tomography and magnetic resonance imaging
Source: Int J Comput Assist Radiol Surg. 2024 Jan 22;19(9):1677–87. doi: 10.1007/s11548-023-03048-0 (PMC11365822; doi:10.1007/s11548-023-03048-0)
Supplement: Supplementary file 1 — Supplementary file1 (XLSX 11 kb) [file 11548_2023_3048_MOESM1_ESM.xlsx]

## Sheet: Tabelle1
Image modality (anonymised patients)	voxel size (mm)			slice thickness (mm)	spacing (mm)	contrast phase	imaging sequence MRI
	x	y	z
CT	0.76	0.76	2	2	-1	late arterial
CT	0.71	0.71	2	2	-1	portal venous
MRI	0.74	0.74	3	3	0	arterial	T1 VIBE TWIST Dixon (FS)
CT	0.81	0.81	1.25	1.25	0	arterial
CT	0.72	0.72	2	2	-1	late arterial
CT	0.8	0.8	0.8	0.8	-0.4	late arterial
CT	0.79	0.79	2	2	-1	late arterial
MRI	0.83	0.83	3.5	3.5	-1.75	late arterial	T1 mDixon (FS)
CT	0.875	0.875	3	3	0	arterial
MRI	0.74	0.74	3	3	0	late arterial	T1 VIBE TWIST Dixon (FS)
CT	0.72	0.72	2	2	-1	portal venous
CT	0.78	0.78	2	2	-1	late arterial
CT	0.75	0.75	2	2	-1	late arterial
MRI	0.74	0.74	3	3	0	late arterial	T1 VIBE TWIST Dixon (FS)
CT	0.8	0.8	2	2	-1	late arterial
MRI	0.74	0.74	3	3	0	late arterial	T1 VIBE TWIST Dixon (FS)
CT	0.72	0.72	2	2	-1	portal venous
MRI	0.74	0.74	3	3	0	late arterial	T1 VIBE TWIST Dixon (FS)
MRI	0.74	0.74	3	3	0	late arterial	T1 VIBE TWIST Dixon (FS)
MRI	0.74	0.74	3	3	0	late arterial	T1 VIBE TWIST Dixon (FS)
MRI	0.74	0.74	3	3	0	late arterial	T1 VIBE TWIST Dixon (FS)
CT	0.64	0.64	2.5	2.5	0	late arterial
MRI	0.74	0.74	3	3	0	late arterial	T1 VIBE TWIST Dixon (FS)
MRI	1.31	1.31	2.6	2.6	0	late arterial	T1 VIBE (FS)
CT	0.68	0.68	2	2	-1	late arterial
MRI	0.74	0.74	3	3	0	late arterial	T1 VIBE TWIST Dixon (FS)
MRI	1.4	1.4	3	3	0	late arterial	T1 VIBE (FS)
MRI	0.74	0.74	3	3	0	late arterial	T1 VIBE TWIST Dixon (FS)
CT	0.74	0.74	0.8	0.8	-0.4	late arterial
MRI	0.64	0.64	3.5	3.5	-1.75	late arterial	T1 mDixon (FS)
CT	0.68	0.68	2	2	-1	late arterial
MRI	1.31	1.31	3	3	0	late arterial	T1 VIBE (FS)
MRI	0.74	0.74	3	3	0	late arterial	T1 VIBE TWIST Dixon (FS)
CT	0.8	0.8	0.8	0.8	-0.4	late arterial
Imaging Data parameters:
Voxel Size: Dimensions of each voxel in millimeters (mm); Slice thickness: Thickness of each imaging slice in millimeters (mm); Spacing: distance between individual image slices (mm)
